# Supplementary material for: Datasets for the microstructure of nanoscale metal network structures and for its evolution during coarsening
Source: Data Brief. 2019 Dec 24;29:105030. doi: 10.1016/j.dib.2019.105030 (PMC6971338; doi:10.1016/j.dib.2019.105030)
Supplement: Multimedia component 1 [file mmc1.xml]

<?xml version="1.0" encoding="utf-8" standalone="no"?>
<data>
  <datasets>
    <author>yong.li@tuhh.de;liyong815@hotmail.com</author>
    <type>1</type>
    <dataset>
      <name>Datasets for the microstructure of nanoscale metal network structures and for its evolution during coarsening</name>
      <caption />
      <description>The datasets in this work are files containing atom position coordinates of volume elements approximating nanoporous gold made by dealloying and annealing. The material is represented in an as-prepared state and in various stages of coarsening, as described in Phys. Rev. Mater, 3 (2019) 076001. </description>
      <filetype>
        <name />
      </filetype>
      <filesize />
      <source>0</source>
      <sourcename>Original Data</sourcename>
      <access>
        <type>1</type>
        <name>Data available in data repository</name>
        <reponame>TORE</reponame>
        <PersistentId>https://doi.org/10.15480/336.2393</PersistentId>
        <deeplinkurl>http://hdl.handle.net/11420/3253</deeplinkurl>
      </access>
    </dataset>
  </datasets>
</data>
